# Supplementary material for: COP9 signalosome subunit 5A affects phenylpropanoid metabolism, trichome formation and transcription of key genes of a regulatory tri-protein complex in Arabidopsis
Source: BMC Plant Biol. 2018 Jun 25;18:134. doi: 10.1186/s12870-018-1347-9 (PMC6020244; doi:10.1186/s12870-018-1347-9)
Supplement: Supplementary file 1 — Table S1. Primers used in this study. (XLSX 10 kb) [file 12870_2018_1347_MOESM1_ESM.xlsx]

## Sheet: Sheet1
Supplementary Table 1 Primers used in this study
Primer No.	Primer	Sequence	Usage
P1	pCSN5a-HindIII-5F	5’-tttaagcttatggaaggttcctcgtcag-3’	Gene cloning. Italicized bases were Hind III site
P2	pCSN5a-XbaI-3R	5’-ttttctagaacttcacgatgtaatcatgggctc-3’	Gene cloning. Italicized bases were Xbal site
P3	qCSN5a-162F	5’-aggttcctcgtcagccatcg-3’	RT PCR verification
P4	pCSN5a-886R	5’-atccagaaggtgactatcgagagatg-3’	RT PCR verification
P5	qcsn5a_1040F	5’-ccggtcaccaaaggaggaaag-3’	RT PCR verification
P6	qcsn5a_1180R	5’-tggactgacgagcggaattg-3’	RT PCR verification
P7	qcsn5a_293R	5’-tcctgctggattttggcttg-3’	RT PCR verification
P8	p35S-F	5'-aaggccatcg ttgaagatgc-3'	GL3 transgene verification
P9	pGL3_982R	5'-gcaccgtaagcaacccgtcc-3'	GL3 transgene verification
P10	qGL3_F	5’-taattctcggaccgcagttt-3’	Quantitative PCR
P11	qGL3_R	5’- cgcggaacatcgaaaataat-3’	Quantitative PCR
P12	qGL2_F	5’- gagtcacggccactggtaat-3’	Quantitative PCR
P13	qGL2_R	5’- gacgaggtttgtcacggatt-3’	Quantitative PCR
P14	qGL1_F	5’-acaagctcctcggcaataga-3’	Quantitative PCR
P15	qGL1_R	5’-tcttctccggtggttttgac-3’	Quantitative PCR
P16	qCPC_F	5’- caaggcttcttgttccgaag-3’	Quantitative PCR
P17	qCPC_R	5’- cctgtcgccaacgagtttat-3’	Quantitative PCR
P18	qEGL3_F	5’ tgttcattaccaaggcgtga-3’	Quantitative PCR
P19	qEGL3_R	5’- gatgatgatcgcttccacct-3’	Quantitative PCR
P20	qTTG1_F	5’-tacaacaaccgcatcgacat-3’	Quantitative PCR
P21	qTTG1_R	5’-gagatctccggaggaaggac-3’	Quantitative PCR
P22	qTTG2_F	5’-gtccacgggctgaagtaaaa-3’	Quantitative PCR
P23	qTTG2_R	5’-agagacggttgctttggaga-3’	Quantitative PCR
P24	qMYB75_F	5’-attcctacaacaccggcact-3’	Quantitative PCR
P25	qMYB75_R	5’- gtccaaggcatggaggatta-3’	Quantitative PCR
P26	qTT2_F	5’-ggatcttcgttgatgggaga-3’	Quantitative PCR
P27	qTT2_R	5’-ttccacagtccaaaccatca-3’	Quantitative PCR
P28	qTT3_F	5’-ccaaatttctcaggccaaaa-3’	Quantitative PCR
P29	qTT3_R	5’-tccgtcagcttcttggaact-3’	Quantitative PCR
P30	qTT8_F	5’-atgcttgatggtgttgtgga-3’	Quantitative PCR
P31	qTT8_R	5’- tgcacttcgtaggtggagtg-3’	Quantitative PCR
P32	qTT16_F	5’-agcaattgcaccatgagatg-3’	Quantitative PCR
P33	qTT16_R	5’-gtctctcgagtccgtcaagc-3’	Quantitative PCR
P34	qTT18_F	5’- agctcgagagcatcaacgat-3’	Quantitative PCR
P35	qTT18_R	5’- atgcctttttcagctcctca-3’	Quantitative PCR
P36	qTT19_F	5’- ctctagagcaccgagccatc-3’	Quantitative PCR
P37	qTT19_R	5’- gagatcctcgaccaaaacga-3’	Quantitative PCR
P38	qACT2_F	5’- gccatccaagctgttctctc-3’	Reference gene
P39	qACT2_R	5’- accctcgtagattggcacag-3’	Reference gene
P40	qEF-1α_F	5’- tgtgctggtgatttcagctc-3’	Reference gene
P41	qEF-1α_R	5’- tgggtcatccatcttgttca-3’	Reference gene
P42	UBC-Q-F	5’- ctgagccggacagtcctcttaactg-3’	Reference gene for sk372 complementation analysis
P43	UBC-Q-R	5’- cggcgaggcgtgtatacatttgtg-3’	Reference gene for sk372 complementation analysis
P44	Ath-PP2A-Fq	5’-taacgtggccaaaatgatgc-3’	Reference gene for sk372 complementation analysis
P45	Ath-PP2A-Rq	5’-gttctccacaaccgcttggt-3’	Reference gene for sk372 complementation analysis
P46	CSN5a-Fq1	5'-tcgctaactcccggtatgga-3'	For sk372 complementation analysis
P47	LA-CSN5a-Rq1	5'-gctcgacagttatctttgcact-3'	For sk372 complementation analysis
