# Supplementary material for: COP9 signalosome subunit 5A affects phenylpropanoid metabolism, trichome formation and transcription of key genes of a regulatory tri-protein complex in Arabidopsis
Source: BMC Plant Biol. 2018 Jun 25;18:134. doi: 10.1186/s12870-018-1347-9 (PMC6020244; doi:10.1186/s12870-018-1347-9)
Supplement: Supplementary file 3 — Table S2. Down-regulated gene expression more than 2-fold in sk372 compared to wild-type control. (XLSX 25 kb) [file 12870_2018_1347_MOESM3_ESM.xlsx]

## Sheet: Sheet1
Supplementary Table 2. Down-regulated gene expression more than 2-fold in sk372 compared to wild type control
Gene	Locus	Expression 1	Expression 2	Expression 3	Fold change	Fold change	Fold change	Fold change average
EST		0.0207852	0.0188823	0.0182386	48.1111	52.9597	54.8288	51.9665
DNA-binding protein family	At1g58025	0.0383973	0.0260847	0.0352666	26.0435	38.3366	28.3555	30.9118
pathogenesis-related protein, putative	At4g07820	0.148001	0.102983	0.198585	6.75669	9.71031	5.03563	7.16755
hypothetical protein	At2g25780	0.186218	0.124429	0.18277	5.37005	8.03669	5.47137	6.2927
S-adenosyl-L-methionine:trans-caffeoyl-Coenzyme A 3-O-methyltransferase homologue mRNA		0.165069	0.169837	0.146785	6.05806	5.888	6.8127	6.25292
glycine-rich protein	At2g32690	0.198668	0.0869248	0.460974	5.03352	11.5042	2.16932	6.23568
expressed protein	At4g22212	0.231818	0.0948147	0.344747	4.31373	10.5469	2.90068	5.92043
photosystem II 5 KD protein	At1g51400	0.251836	0.10438	0.469542	3.97083	9.58035	2.12973	5.22697
A.thaliana mRNA for HSP21		0.219744	0.18774	0.227574	4.55076	5.32651	4.39417	4.75714
jacalin lectin family	At5g35940	0.204657	0.30569	0.173547	4.88621	3.27129	5.76214	4.63988
germin-like protein (GLP1) (GLP4)	At1g18970	0.245281	0.211763	0.213029	4.07695	4.72226	4.6942	4.4978
VirE2-interacting protein VIP1	At1g43700	0.235458	0.20758	0.227999	4.24704	4.81741	4.38599	4.48348
senescence-associated protein sen1	At4g35770	0.237806	0.197569	0.300662	4.2051	5.06152	3.326	4.19754
hypothetical protein	At1g08180	0.302712	0.155068	0.379508	3.30347	6.44877	2.63499	4.12908
ESTs, Highly similar to T05255 RNA-binding protein homolog F18A5.250 - Arabidopsis thaliana		0.295143	0.151351	0.42204	3.38819	6.60714	2.36944	4.12159
expressed protein	At5g63500	0.282631	0.148622	0.49178	3.53818	6.72847	2.03343	4.10003
EST		0.336462	0.146808	0.406199	2.9721	6.81164	2.46185	4.08186
nucleotide sugar epimerase family	At4g00110	0.318021	0.178241	0.288398	3.14445	5.61037	3.46743	4.07408
hypothetical protein	At3g55790	0.185379	0.235713	0.395206	5.39435	4.24244	2.53032	4.05571
oxidoreductase, 2OG-Fe(II) oxygenase family	At2g38240	0.273587	0.304599	0.196296	3.65515	3.283	5.09434	4.01083
calmodulin-related protein, putative	At3g50770	0.263044	0.249135	0.239306	3.80165	4.01389	4.17875	3.9981
photosystem I subunit PSI-E - like protein	At4g28750	0.286341	0.161204	0.487026	3.49234	6.20332	2.05328	3.91631
extensin family protein	At1g21310	0.262495	0.198516	0.352646	3.8096	5.03739	2.8357	3.89423
expressed protein	At4g02270	0.312662	0.210239	0.269403	3.19834	4.7565	3.71191	3.88892
ubiquitin family	At1g53950	0.270906	0.187743	0.411287	3.69131	5.32642	2.43139	3.81638
leucine rich repeat protein kinase, putative	At3g46330	0.243456	0.299261	0.274929	4.10752	3.34156	3.6373	3.69546
expressed protein	At2g19460	0.319712	0.178234	0.493702	3.12782	5.61061	2.02552	3.58798
RNA recognition motif (RRM)-containing protein	At4g13860	0.338774	0.182373	0.4673	2.95182	5.48325	2.13995	3.52501
Kelch repeats protein family	At1g54040	0.318016	0.353506	0.217816	3.1445	2.82881	4.59102	3.52144
expressed protein	At2g47200	0.355663	0.176335	0.484793	2.81165	5.67103	2.06274	3.51514
major latex protein (MLP)-related	At2g01520	0.324089	0.213978	0.36066	3.08557	4.67338	2.7727	3.51055
aminotransferase family	At4g23600	0.321916	0.3668	0.213833	3.1064	2.72628	4.67655	3.50307
bHLH protein family	At4g20970	0.358617	0.292385	0.243679	2.78849	3.42014	4.10376	3.43746
hypothetical protein	At5g33355	0.382155	0.182099	0.479032	2.61674	5.49152	2.08754	3.3986
auxin-induced (indole-3-acetic acid induced) protein-related	At1g17345	0.331833	0.214616	0.399434	3.01356	4.65949	2.50354	3.3922
hypothetical protein	At1g13590	0.259842	0.285502	0.370528	3.8485	3.50261	2.69885	3.34999
xyloglucan endotransglycosylase (XTR3)	At5g57550	0.328936	0.26742	0.330045	3.04011	3.73944	3.02989	3.26981
bHLH protein	At5g51790	0.334107	0.299863	0.301635	2.99306	3.33486	3.31526	3.21439
squamosa-promoter binding protein -related	At2g33810	0.379855	0.224638	0.396169	2.63259	4.45161	2.52418	3.20279
auxin-induced (indole-3-acetic acid induced) protein family	At2g37030	0.351922	0.225729	0.456906	2.84154	4.43009	2.18863	3.15342
S-adenosyl-L-methionine:carboxyl methyltransferase family	At5g38020	0.324112	0.413341	0.257241	3.08536	2.41931	3.8874	3.13069
Arabidopsis thaliana DNA chromosome 5, BAC clone F6H11 (ESSAII project)		0.342418	0.411149	0.256749	2.9204	2.43221	3.89486	3.08249
CHP-rich zinc finger protein, putative	At5g40590	0.335596	0.371304	0.281148	2.97977	2.69321	3.55685	3.07661
rhodanese-like domain protein	At3g08920	0.346536	0.247904	0.448244	2.8857	4.03381	2.23093	3.05015
hypothetical protein	At5g02440	0.309539	0.320112	0.363608	3.23061	3.12391	2.75021	3.03491
expressed protein	At5g23830	0.371587	0.240321	0.44485	2.69116	4.1611	2.24795	3.0334
expressed protein	At1g45015	0.370704	0.245527	0.437834	2.69757	4.07287	2.28397	3.01814
expressed protein	At5g23840	0.365954	0.238414	0.471864	2.73258	4.19439	2.11925	3.01541
Bet v I allergen family	At1g70880	0.364952	0.235219	0.496296	2.74009	4.25135	2.01493	3.00212
nodulin N21 family protein	At4g28040	0.329823	0.37345	0.309371	3.03193	2.67774	3.23237	2.98068
growth regulator protein -related	At4g38390	0.33323	0.401405	0.290149	3.00093	2.49125	3.44651	2.97956
hypothetical protein	At2g35270	0.300691	0.328844	0.391552	3.32567	3.04095	2.55394	2.97352
myb family transcription factor	At1g75250	0.366239	0.249825	0.47199	2.73046	4.00281	2.11869	2.95065
Arabidopsis chromosome II section 113 of 255 of the complete sequence(F27F23, F3P11)		0.322791	0.297723	0.418203	3.09798	3.35883	2.39118	2.94933
sexual differentiation process protein ISP4-related	At5g55930	0.372421	0.32275	0.330769	2.68513	3.09838	3.02326	2.93559
leucine-rich repeat transmembrane protein kinase, putative	At4g20140	0.358126	0.353425	0.32689	2.79231	2.82945	3.05913	2.89363
pentatricopeptide (PPR) repeat-containing protein	At5g66520	0.404569	0.418303	0.263539	2.47177	2.39061	3.7945	2.88563
CONSTANS B-box zinc finger family protein	At4g39070	0.32259	0.334271	0.393936	3.09991	2.99158	2.53848	2.87666
cytochrome p450 family	At5g48000	0.355307	0.351593	0.336594	2.81447	2.8442	2.97094	2.87653
GDSL-motif lipase/hydrolase protein	At5g14450	0.475312	0.377865	0.259165	2.10388	2.64645	3.85854	2.86962
EST		0.392924	0.368956	0.298885	2.54502	2.71035	3.34577	2.86705
expansin, putative (EXP18)	At1g62980	0.28186	0.404554	0.388432	3.54786	2.47186	2.57445	2.86472
expressed protein	At4g04840	0.377187	0.273907	0.440264	2.65121	3.65088	2.27136	2.85782
12S seed storage protein (CRA1)	At5g44120	0.269578	0.460048	0.423441	3.7095	2.17369	2.36161	2.74826
alkaline/neutral invertase -related	At1g56560	0.335025	0.349235	0.4389	2.98485	2.8634	2.27842	2.70889
hypothetical protein	At2g26370	0.350517	0.35522	0.416876	2.85293	2.81516	2.39879	2.68896
protein kinase family	At1g56720	0.385106	0.364769	0.368011	2.59669	2.74146	2.71731	2.68515
peroxidase, putative	At1g05250	0.369755	0.427199	0.333745	2.70449	2.34083	2.9963	2.68054
formin homology 2 (FH2) domain-containing protein	At3g25500	0.405378	0.372337	0.364496	2.46684	2.68574	2.74351	2.63203
GTP-binding protein, putative	At5g60860	0.416584	0.362608	0.37036	2.40047	2.7578	2.70008	2.61945
hypothetical protein	At1g74760	0.366475	0.354725	0.467756	2.7287	2.81908	2.13787	2.56188
plastocyanin	At1g76100	0.391364	0.323738	0.491	2.55517	3.08892	2.03666	2.56025
expressed protein	At5g62340	0.377533	0.351754	0.461956	2.64877	2.8429	2.16471	2.55213
expressed protein	At4g25110	0.387934	0.436598	0.360039	2.57776	2.29044	2.77748	2.54856
expressed protein	At5g35490	0.40575	0.332433	0.463246	2.46457	3.00812	2.15868	2.54379
expressed protein	At2g23270	0.497804	0.401361	0.323219	2.00882	2.49152	3.09387	2.53141
jacalin lectin family	At3g16390	0.439358	0.381213	0.380777	2.27605	2.62321	2.62621	2.50849
expansin- related	At4g17030	0.350612	0.482126	0.389079	2.85215	2.07415	2.57017	2.49882
No apical meristem (NAM) protein family	At1g69490	0.450015	0.369294	0.389767	2.22215	2.70787	2.56563	2.49855
expressed protein	At1g74880	0.423776	0.328988	0.483362	2.35974	3.03962	2.06884	2.4894
expressed protein	At5g47590	0.399436	0.44043	0.375595	2.50353	2.27051	2.66244	2.47883
photosystem II type I chlorophyll a /b binding protein, putative	At1g29910	0.372559	0.450656	0.395011	2.68414	2.21899	2.53158	2.47823
12S seed storage protein (cruciferin), putative	At4g28520	0.414385	0.378444	0.421115	2.41322	2.6424	2.37465	2.47675
vegetative storage protein Vsp1	At5g24780	0.366448	0.395291	0.470834	2.7289	2.52978	2.12389	2.46086
expressed protein	At5g06190	0.395516	0.355046	0.49806	2.52834	2.81654	2.00779	2.45089
CONSTANS B-box zinc finger family protein	At1g49130	0.417486	0.403523	0.403797	2.39529	2.47817	2.47649	2.44999
calmodulin, putative	At3g10190	0.403102	0.380992	0.475893	2.48076	2.62473	2.10131	2.40227
calcium-transporting ATPase (calcium pump), putative	At3g63380	0.456402	0.442179	0.376092	2.19105	2.26153	2.65893	2.3705
proline-rich protein family	At3g62680	0.421928	0.466678	0.385312	2.37007	2.1428	2.5953	2.36939
cysteine proteinase	At4g11320	0.424403	0.454101	0.392278	2.35625	2.20215	2.54921	2.36921
hypothetical protein	At3g19850	0.433131	0.493931	0.361736	2.30877	2.02458	2.76445	2.36593
Arabidopsis thaliana genomic DNA, chromosome 5, BAC clone:F2C19		0.4402	0.479558	0.372707	2.27169	2.08525	2.68307	2.34667
expressed protein	At1g18620	0.421694	0.465396	0.398001	2.37139	2.14871	2.51256	2.34422
CIL protein	At4g25990	0.419442	0.429043	0.432827	2.38412	2.33077	2.31039	2.34176
xyloglucan endotransglycosylase (ext/EXGT-A1)	At2g06850	0.435111	0.460821	0.391523	2.29826	2.17004	2.55413	2.34081
F12A21.27	At1g67600	0.453246	0.363195	0.48808	2.20631	2.75334	2.04885	2.33616
expressed protein	At1g10522	0.440961	0.387512	0.466634	2.26777	2.58057	2.14301	2.33045
In2-1 protein, putative	At5g02780	0.465128	0.391706	0.441531	2.14994	2.55294	2.26485	2.32258
pathogenesis-related protein, putative	At4g33730	0.433175	0.402551	0.469616	2.30854	2.48416	2.1294	2.30736
DnaJ domain-containing protein	At3g04980	0.428183	0.464263	0.422457	2.33545	2.15395	2.36711	2.2855
light-harvesting chlorophyll a/b binding protein, putative	At5g54270	0.452807	0.399665	0.474652	2.20845	2.5021	2.10681	2.27245
glutaredoxin protein family	At3g62950	0.496217	0.394339	0.44778	2.01525	2.53589	2.23324	2.26146
histone H1	At2g30620	0.433663	0.460795	0.443354	2.30594	2.17016	2.25554	2.24388
expressed protein	At3g27100	0.468503	0.413317	0.461353	2.13446	2.41945	2.16754	2.24048
gibberellin response modulator (GAI/RGA2)	At1g14920	0.485951	0.423714	0.436267	2.05782	2.36008	2.29217	2.23669
immunophilin / FKBP-type peptidyl-prolyl cis-trans isomerase, putative	At4g39710	0.455069	0.400655	0.496362	2.19747	2.49591	2.01466	2.23601
senescence-associated protein family	At1g63260	0.425506	0.496198	0.439409	2.35014	2.01532	2.27579	2.21375
thioredoxin family	At2g42580	0.498804	0.449896	0.42475	2.0048	2.22274	2.35432	2.19395
nodulin MtN3 family protein	At5g13170	0.454991	0.44686	0.473982	2.19785	2.23784	2.10978	2.18182
expressed protein	At5g11550	0.464255	0.438881	0.476102	2.15399	2.27852	2.10039	2.17763
thioesterase-related	At1g35250	0.495403	0.463156	0.465139	2.01856	2.1591	2.1499	2.10919
2-oxoglutarate-dependent dioxygenase, putative	At1g14120	0.499206	0.441103	0.49368	2.00318	2.26705	2.0256	2.09861
patatin, putative	At2g26560	0.468253	0.471349	0.49493	2.1356	2.12157	2.02049	2.09255
phosphate transporter (AtPT2)	At2g38940	0.491117	0.492755	0.45514	2.03617	2.02941	2.19712	2.08757
adenine phosphoribosyltransferase - like protein	At5g11160	0.495496	0.468225	0.490119	2.01818	2.13573	2.04032	2.06474
