# Supplementary material for: COP9 signalosome subunit 5A affects phenylpropanoid metabolism, trichome formation and transcription of key genes of a regulatory tri-protein complex in Arabidopsis
Source: BMC Plant Biol. 2018 Jun 25;18:134. doi: 10.1186/s12870-018-1347-9 (PMC6020244; doi:10.1186/s12870-018-1347-9)
Supplement: Supplementary file 4 — Table S3. Up-regulated gene expression more than 2-fold in sk372 compared to wild-type control. (XLSX 31 kb) [file 12870_2018_1347_MOESM4_ESM.xlsx]

## Sheet: Suppl Table 3
Supplementary Table 3. Up-regulated gene expression more than 2-fold in sk372 compared to wild type control
Gene annotation	Gene locus	Expression 1	Expression 2	Expression 3	Average
Arabidopsis thaliana DNA chromosome 4, BAC clone F7J7 (ESSA project)		12.8636	17.0716	16.1008	15.3453
expressed protein	At3g44450	24.8452	5.57922	12.6041	14.3428
nodulin-related protein	At2g16660	10.8613	11.9946	7.99107	10.2823
Arabidopsis thaliana genomic DNA, chromosome 3, P1 clone: MBK21		11.9435	8.78995	8.92013	9.88451
hypothetical protein	At4g02110	10.6765	9.4539	8.34487	9.49176
short-chain dehydrogenase/reductase family protein	At5g51030	9.423	10.8345	7.27898	9.17881
expressed protein	At1g69760	7.60426	9.25979	8.39853	8.42086
DEAD/DEAH box helicase, putative	At1g71280	8.24723	8.47648	7.45701	8.06024
fructose-bisphosphate aldolase, putative	At4g26530	8.83475	7.48419	7.81028	8.04307
transferase family	At3g03480	10.6253	6.56404	6.43525	7.87487
expressed protein	At1g02770	6.96014	7.85421	7.30094	7.37177
hypothetical protein	At2g42340	11.5756	6.37903	4.14776	7.36746
expressed protein	At1g76740	7.67032	6.26858	8.09262	7.34384
expressed protein	At5g13060	8.93411	5.75381	7.12611	7.27134
hypothetical protein	At2g22140	6.55368	5.56158	9.61796	7.24441
UDP-glycosyltransferase family U73C1	At2g36750	7.21459	7.65103	6.23365	7.03309
hypothetical protein	At3g10880	4.77069	5.4884	10.296	6.85168
polyadenylate-binding protein 5 (PABP5)	At1g71770	9.26274	5.72227	5.36917	6.78473
DP-E2F-related protein 3	At3g01330	6.03428	7.55301	6.65903	6.74877
expressed protein	At3g58270	7.28834	7.4763	5.43595	6.73353
MADS-box protein AGL2	At5g15800	4.51028	4.78854	10.5176	6.60546
cell division control protein 2 homolog B (CDC2B)	At3g54180	7.84822	6.69104	5.16281	6.56735
Cdc45-related protein	At3g25100	6.76437	7.81176	5.08892	6.55501
No apical meristem (NAM) protein family	At3g01600	6.98691	5.84512	6.60377	6.4786
F-box protein family, AtFBL21	At4g05470	5.74059	4.56951	9.03581	6.44864
zinc finger -related protein	At5g39550	6.34105	6.62809	5.96542	6.31152
cysteine proteinase	At2g27420	6.14836	6.57901	6.0189	6.24876
replication protein, putative	At5g61000	6.02371	7.72772	4.73928	6.16357
RING zinc finger protein -related	At1g66040	5.98538	6.5816	5.79096	6.11931
SF16 protein {Helianthus annuus} -related	At2g26180	3.67421	7.17888	7.40897	6.08735
Rad51-related protein	At5g20850	6.75469	4.92795	6.26607	5.98291
methyltransferase-related	At5g38780	5.32974	6.44359	5.96992	5.91441
EST		6.42571	4.17299	6.60583	5.73484
disease resistance protein family	At4g13900	5.99994	5.79013	4.8891	5.55972
kinesin-related protein	At2g36200	6.53113	3.46521	6.57844	5.52493
scarecrow transcription factor family	At3g60630	5.81777	5.05269	5.67472	5.51506
protease inhibitor/seed storage/lipid transfer protein (LTP) family	At4g12480	5.36544	4.75101	6.36886	5.4951
expressed protein	At3g54750	6.12883	5.33047	4.66483	5.37471
MATE efflux protein family	At2g04050	4.88263	5.4173	5.40301	5.23431
hypothetical protein	At4g22960	4.77325	5.40559	5.14079	5.10654
expressed protein	At1g34060	4.82121	5.31009	5.10414	5.07848
GTP-binding protein, putative	At5g64990	4.97345	3.85162	6.32918	5.05142
glucosyl transferase -related	At2g36790	4.23035	5.29412	5.55793	5.02747
lateral organ boundaries (LOB) domain protein - related	At1g72980	5.24495	3.84188	5.85587	4.9809
light-harvesting chlorophyll a/b binding protein	At2g40100	4.80305	4.63452	5.41132	4.94963
expressed protein	At4g39630	5.65804	3.59256	5.31224	4.85428
hypothetical protein	At4g34550	4.51648	4.46064	5.4323	4.80314
hypothetical protein	At5g60250	6.61359	4.89522	2.74992	4.75291
F-box protein family	At5g07610	5.19149	4.74958	4.2257	4.72225
disease resistance protein family (LRR)	At4g13810	5.36706	4.9538	3.83832	4.71973
expressed protein	At4g34950	4.71294	4.66726	4.51047	4.63023
expressed protein	At1g04880	5.74986	4.25402	3.83336	4.61241
Arabidopsis thaliana genomic DNA, chromosome 5, P1 clone:MXA21		4.14545	5.90486	3.66748	4.5726
hypothetical protein	At4g39380	4.94982	4.38194	4.34252	4.55809
expressed protein	At5g63550	5.10983	4.84817	3.71473	4.55758
myrosinase-associated protein, putative	At3g14210	4.40474	4.73239	4.29163	4.47625
hypothetical protein	At3g25080	2.86314	2.53653	7.93089	4.44352
expressed protein	At1g09450	5.3509	3.79758	4.16373	4.4374
ferritin subunit -related	At3g11050	4.89526	4.28491	4.07452	4.41823
pseudo-response regulator, APRR9 (APRR1/TOC1 family)	At2g46790	4.89548	4.45303	3.83223	4.39358
esterase/lipase/thioesterase family	At3g26840	4.16086	4.46234	4.34645	4.32322
subtilisin-related protease	At5g45650	3.81091	5.78115	3.14048	4.24418
hypothetical protein	At1g30170	3.74848	3.30509	5.58475	4.21277
expressed protein	At1g13330	4.10011	4.45734	3.96939	4.17561
glycosyltransferase family	At2g36760	3.79155	3.98407	4.62379	4.13313
methyltransferase-related	At3g44860	3.86427	4.10831	3.96584	3.97947
No apical meristem (NAM) protein family	At3g04070	3.98833	4.55741	3.23173	3.92582
expressed protein	At5g40640	4.54698	3.58963	3.54018	3.89226
hydrolase, alpha/beta fold family	At5g17780	4.25078	4.31348	3.00339	3.85588
expressed protein	At4g29170	3.68381	3.18813	4.68079	3.85091
zinc finger (C3HC4-type RING finger) protein family	At5g63780	4.05865	4.63148	2.83912	3.84308
chromosome condensation protein -related	At5g37630	3.96663	3.88761	3.65526	3.8365
peroxidase, putative	At1g77100	4.04237	3.97036	3.44171	3.81815
expressed protein	At2g42260	3.25951	4.51574	3.66939	3.81488
expressed protein	At5g38690	4.01929	3.88955	3.50605	3.80497
expressed protein	At2g37070	3.38246	3.61474	4.15997	3.71906
pectinacetylesterase, putative	At1g57590	3.71309	4.12603	3.28929	3.70947
protease inhibitor/seed storage/lipid transfer protein (LTP) family	At4g12490	3.49357	2.959	4.62184	3.69147
meiotic asynaptic mutant 1	At1g67370	3.21632	3.25056	4.59383	3.6869
hypothetical protein	At1g61280	3.39881	3.59245	4.05251	3.68126
cytochrome p450 71B26	At3g26290	3.15207	4.03706	3.78577	3.6583
alanine aminotransferase, putative	At1g70580	3.77606	4.4921	2.64911	3.63909
expressed protein	At2g18120	3.44521	3.55823	3.87492	3.62612
DEAD/DEAH box helicase, putative	At1g71370	5.03878	2.98233	2.76397	3.59503
hypothetical protein	At4g31400	2.77296	3.94528	4.06267	3.59364
ascorbate peroxidase (APX)	At3g09640	2.86559	3.51432	4.37583	3.58524
expressed protein	At1g50950	3.35355	4.04782	3.30082	3.5674
protein transport protein sec61 alpha subunit -related	At1g78720	4.05635	3.88004	2.748	3.56147
isocitrate lyase -related	At3g21720	3.64935	3.61019	3.36082	3.54012
kinesin heavy chain, putative	At3g63480	4.81252	2.49019	3.26065	3.52112
hypothetical protein	At5g10890	3.90378	2.75502	3.88809	3.51563
F-box protein family	At5g44980	4.08029	3.62737	2.83352	3.51373
non-phototropic hypocotyl -related	At1g52770	3.30204	4.4745	2.67596	3.48417
integral membrane protein, putative	At1g19450	3.68043	4.05411	2.71327	3.4826
F-box protein family	At5g56810	3.17167	4.02538	3.21571	3.47092
protease inhibitor/seed storage/lipid transfer protein (LTP) family	At4g12500	3.45557	2.53797	4.40981	3.46778
hypothetical protein	At1g61470	3.36412	2.65889	4.35405	3.45902
zinc finger protein family	At1g57820	3.67609	3.00226	3.63095	3.43643
threonyl-tRNA synthetase -related	At1g17960	3.20519	3.79516	3.29371	3.43135
Arabidopsis thaliana chromosome I BAC F20D23 genomic sequence		3.13371	3.66137	3.41862	3.40456
1-aminocyclopropane-1-carboxylate synthase (ACC synthase), putative	At4g08040	3.49254	3.72278	2.88552	3.36695
AMP-dependent synthetase and ligase family	At1g65890	2.58482	3.04287	4.45305	3.36025
leucine rich repeat protein family	At4g13880	3.65108	3.19238	3.22408	3.35584
mitotic checkpoint protein, putative	At1g49910	3.92652	2.79637	3.33257	3.35182
DNA repair protein RAD54, putative	At3g19210	3.83718	2.81561	3.34796	3.33359
leucine rich repeat protein kinase, putative	At3g46370	3.22957	2.3675	4.38431	3.32713
expressed protein	At5g06280	3.01454	3.70061	3.17574	3.29696
protein (fragment) -related	At5g17160	3.35018	3.45252	3.06438	3.28903
GT-1-related transcription factor	At2g38250	3.60047	3.42228	2.78084	3.26787
expressed protein	At5g56700	2.98215	2.50561	4.2934	3.26039
NAD+ ADP-ribosyltransferase	At4g02390	3.50493	3.01288	3.15092	3.22291
sulfotransferase family	At1g74090	2.94857	3.77918	2.8748	3.20085
lipase, putative	At1g28590	2.88277	4.04279	2.64636	3.19064
cytochrome P450, putative	At3g14620	3.42271	3.92827	2.16053	3.1705
hypothetical protein	At3g43820	3.24089	3.0145	3.20562	3.15367
ferritin -related	At2g40300	3.3261	3.11664	3.01546	3.15273
RING finger protein family	At4g08590	2.82704	3.18627	3.4439	3.1524
peroxidase, putative (ATP2a)	At2g37130	3.02039	3.33739	3.09334	3.15037
cytochrome P450 family	At3g26230	2.91103	3.88121	2.62946	3.14056
cytochrome P450 71B20	At3g26180	2.86132	4.53701	2.00506	3.13446
hypothetical protein	At4g16460	2.07891	2.84124	4.46369	3.12794
palmitoyl protein thioesterase precursor, putative	At5g47340	2.66041	3.11601	3.56665	3.11436
cytochrome P450, putative	At3g03470	3.27549	3.1303	2.85103	3.0856
cytochrome P450 family	At2g45560	3.17073	2.97338	3.09824	3.08078
short-chain dehydrogenase/reductase family protein (tropinone reductase, putative)	At2g29370	2.93827	3.08456	3.21121	3.07801
chromosome condensation protein	At5g48600	3.01256	3.19713	3.01269	3.07412
UDP-glycosyltransferase family	At2g36780	2.88799	3.30176	2.98201	3.05725
expressed protein	At2g38160	3.68832	2.8219	2.65574	3.05532
protease inhibitor/seed storage/lipid transfer protein (LTP) family	At4g12470	3.04949	2.56232	3.54091	3.05091
Arabidopsis chromosome II section 222 of 255 of the complete sequence(clones T20B5, T3K9)		3.50956	3.01126	2.57694	3.03259
cell division cycle (CDC) protein family	At3g16320	3.7428	2.70987	2.55673	3.00314
expressed protein	At5g05180	2.95456	3.83434	2.19382	2.99424
GDSL-motif lipase/hydrolase protein	At2g03980	2.62249	3.64672	2.64209	2.97043
Arabidopsis thaliana DNA chromosome 4, BAC clone F18A5 (ESSA project)		2.61485	3.01911	3.2322	2.95539
GDSL-motif lipase/hydrolase protein	At1g73610	3.2857	2.96765	2.59779	2.95038
fructose-bisphosphate aldolase, cytoplasmic	At4g26520	2.95598	3.02383	2.8611	2.94697
pyrophosphate-fructose-6-phosphate 1-phosphotransferase-related protein	At5g47810	2.96058	3.13984	2.73015	2.94352
replication factor - related	At3g02920	2.61017	3.26519	2.93556	2.93697
calcineurin-like phosphoesterase family	At3g17790	3.02033	3.06462	2.72513	2.93669
cytochrome p450 family	At2g29090	2.6116	2.89832	3.27524	2.92839
hypothetical protein	At2g38430	2.63815	3.32633	2.80175	2.92207
NRAMP metal ion transporter 3 (NRAMP3)	At2g23150	3.24271	3.2154	2.29306	2.91706
choline kinase GmCK2p -related protein	At4g09760	2.44694	3.82499	2.4614	2.91111
hypothetical protein	At1g04020	3.33754	3.13895	2.24982	2.90877
cysteine proteinase RD21A	At5g43060	2.45315	3.94114	2.3136	2.90263
methyltransferase-related	At3g44870	2.63525	2.5335	3.43844	2.86906
expressed protein	At2g32550	2.60632	3.37313	2.51265	2.8307
chromosomal protein - like	At5g62410	2.64619	3.18936	2.64574	2.8271
MATE efflux protein - related	At2g04080	2.23626	3.20605	3.01946	2.82059
2-oxoglutarate-dependent dioxygenase, putative	At2g25450	2.13612	2.54752	3.77377	2.81914
CDC6 protein -related	At2g29680	2.85781	2.87232	2.71398	2.81471
cyclin, putative	At5g11300	3.36016	2.47564	2.59774	2.81118
transducin / WD-40 repeat protein family	At4g05410	2.7813	3.35683	2.27728	2.80514
ferric reductase-like transmembrane component family	At5g49740	2.11145	3.79754	2.49586	2.80162
pyruvate decarboxylase (gb|AAB16855.1)	At5g54960	2.7423	2.89745	2.75618	2.79865
hypothetical protein	At3g27025	2.28138	3.28937	2.79931	2.79002
chromomethylase -related	At1g69770	3.086	2.24674	3.01868	2.78381
fructose 1,6-bisphosphatase -related	At1g43670	2.55011	3.51083	2.27117	2.77737
meiotic recombination protein (AtDMC1)	At3g22880	2.81176	2.82566	2.673	2.77014
cyclin family	At1g47210	2.72857	2.94074	2.6338	2.7677
hypothetical protein	At3g05130	3.2987	2.55477	2.43289	2.76212
hypothetical protein	At1g09470	2.93978	3.03473	2.29975	2.75809
expressed protein	At5g39520	2.89384	2.08342	3.28139	2.75288
ferric reductase-like transmembrane component family	At5g49730	2.38756	3.58439	2.27715	2.7497
cytochrome P450, putative	At3g14610	2.84698	3.11962	2.2357	2.7341
zinc finger (C3HC4-type RING finger) protein family	At4g01270	2.63754	2.66744	2.86917	2.72472
sucrose-phosphate synthase, putative	At4g10120	2.77581	2.96383	2.38797	2.7092
hypothetical protein	At5g42330	2.4703	2.69295	2.95075	2.70467
expressed protein	At3g17680	3.11689	2.42508	2.56546	2.70248
hypothetical protein	At1g67180	2.3255	3.3984	2.36136	2.69509
squalene monooxygenase 1,2 (squalene epoxidase 1,2) (SQP1,2) (SE1,2)	At5g24160	2.78472	3.27484	2.01618	2.69191
hypothetical protein	At5g64060	2.32135	3.1848	2.54081	2.68232
lipase, putative	At2g27360	2.5553	2.96474	2.50061	2.67355
jacalin lectin family	At1g60110	2.44059	2.49245	3.07595	2.66967
expressed protein	At1g15660	2.48687	3.09132	2.41334	2.66384
Arabidopsis thaliana genomic DNA, chromosome 5, P1 clone:MFB13		2.42816	3.22826	2.32778	2.6614
purple acid phosphatase (PAP10)	At2g16430	2.49064	2.98001	2.50222	2.65762
expressed protein	At3g57860	2.50946	2.96911	2.47189	2.65016
expressed protein	At5g54930	2.52674	2.6516	2.75788	2.6454
hypothetical protein	At3g09430	2.52042	2.77675	2.6007	2.63263
kinesin-related protein	At1g20060	2.86277	2.63347	2.35696	2.61774
floral homeodomain transcription factor (AGL5)	At2g42830	2.61563	2.97411	2.25267	2.61414
hypothetical protein	At5g24280	3.12274	2.05172	2.65744	2.61063
expressed protein	At5g54120	2.45959	3.18686	2.16289	2.60311
Genomic sequence for Arabidopsis thaliana BAC T10O22 from chromosome I		2.05575	3.33215	2.40474	2.59755
expressed protein	At1g07060	2.60045	2.27391	2.90031	2.59155
Arabidopsis thaliana chromosome 1 BAC F26G16 sequence		2.50582	2.40742	2.84331	2.58552
cysteine proteinase, putative	At3g48340	2.32861	3.06307	2.35145	2.58104
disease resistance RPP5 like protein (fragment)	At4g16880	2.22751	2.65435	2.86065	2.58084
hypothetical protein	At4g40020	2.46393	2.31004	2.94626	2.57341
NAD-dependent epimerase/dehydratase family	At1g30620	2.12419	2.65082	2.92903	2.56802
cation exchanger, putative (CAX3)	At3g51860	2.80446	2.23737	2.64477	2.5622
phosphoinositide-specific phospholipase - like protein	At5g58700	2.49569	3.14695	2.01845	2.5537
expressed protein	At1g79280	2.47817	2.79788	2.36777	2.54794
NAM (no apical meristem)-related protein	At1g02220	2.47064	2.919	2.22288	2.53751
myb family transcription factor	At1g16490	2.07564	3.10685	2.41775	2.53341
CXC domain containing TSO1-related protein 1 (SOL1)	At3g22760	2.88564	2.21316	2.48254	2.52711
acetyl-CoA C-acyltransferase 1 (3-ketoacyl-CoA thiolase 1)	At5g48880	2.51455	2.42634	2.62978	2.52356
G2/mitotic-specific cyclin (B-like cyclin/CYC1)	At4g37490	2.59524	2.46849	2.50098	2.52157
Arabidopsis thaliana MRP-like ABC transporter mRNA, complete cds		2.8588	2.2448	2.42537	2.50966
serine carboxypeptidase -related	At1g73290	2.52497	2.96908	2.03119	2.50841
GDSL-motif lipase/hydrolase protein	At3g48460	2.15269	2.6706	2.68206	2.50178
tocopherol polyprenyltransferase (homogentisate phytyltransferase) (tocopherol phytyltransferase)	At2g18950	2.31216	3.09272	2.09052	2.49847
mitochondrial carrier protein family	At2g22500	2.3771	2.73695	2.38131	2.49845
CBL-interacting protein kinase 20	At5g45820	2.44893	2.85854	2.1525	2.48666
hypothetical protein	At3g45950	2.4595	2.94841	2.04406	2.48399
expressed protein	At5g01730	2.44578	2.90277	2.06859	2.47238
ribonucleoside-diphosphate reductase large subunit -related	At2g21790	2.80265	2.32164	2.28477	2.46969
expressed protein	At2g47780	2.06676	2.3713	2.96746	2.46851
protein kinase family	At1g07150	2.25081	2.52189	2.63148	2.46806
transcriptional factor B3 family	At2g24680	2.30527	2.44367	2.63081	2.45991
Arabidopsis thaliana DNA chromosome 4, BAC clone T27E11, partial sequence (ESSA project)		2.56564	2.38251	2.43121	2.45978
F-box protein family	At3g13680	2.2824	2.6799	2.4125	2.45827
Arabidopsis thaliana genomic DNA, chromosome 5, TAC clone:K11I1		2.29987	2.56686	2.50175	2.45616
alliin lyase -related	At4g24670	2.0456	2.95399	2.36113	2.45357
hypothetical protein	At1g75150	2.3534	2.7582	2.22847	2.44669
hypothetical protein	At3g57060	2.49448	2.23096	2.5537	2.42638
A.thaliana P2 mRNA for zeta-crystallin-like protein		2.06256	3.10915	2.10004	2.42392
protein kinase family	At5g54380	2.33432	2.72139	2.12913	2.39495
protein kinase family	At2g30040	2.1227	2.6542	2.37532	2.38407
cytochrome P450 family	At5g25130	2.25367	2.80204	2.07791	2.37787
cytochrome P450, putative	At3g19270	2.75066	2.15474	2.17901	2.36147
expressed protein	At3g04420	2.44747	2.38208	2.24789	2.35915
F-box protein (SKP1 interacting partner 3-related)	At1g56240	2.5695	2.41694	2.0766	2.35435
hydrolase, alpha/beta fold family	At1g73480	2.18759	2.51682	2.35783	2.35408
gigantea protein -related	At1g22770	2.90532	2.02626	2.1274	2.353
Kelch repeats protein family	At5g50310	2.29666	2.62336	2.11752	2.34585
cell division cycle protein family	At1g78770	2.28669	2.4073	2.30358	2.33252
expressed protein	At5g12930	2.31675	2.2977	2.37298	2.32914
expressed protein	At3g20490	2.32337	2.362	2.29948	2.32829
geranyl diphosphate synthase (GPPS)(dimethylallyltransferase), putative	At1g78510	2.16334	2.69918	2.12032	2.32761
expressed protein	At4g23170	2.1964	2.27019	2.47167	2.31275
serine carboxypeptidase -related	At4g30610	2.33889	2.49722	2.09033	2.30881
hypothetical protein	At3g18580	2.01183	2.82452	2.07431	2.30355
ABC transporter -related	At4g04770	2.42568	2.43429	2.03245	2.29747
2-oxoglutarate-dependent dioxygenase, putative	At5g43440	2.47864	2.28122	2.12189	2.29392
RING zinc finger protein -related	At2g42360	2.28518	2.08207	2.48862	2.28529
expressed protein	At1g43860	2.04836	2.78482	2.01757	2.28359
tumor-related protein-like	At5g45830	2.08892	2.23284	2.49332	2.27169
protein phosphatase 2A 72 kDa regulatory subunit -related	At1g54450	2.43703	2.3151	2.0287	2.26028
DnaJ domain-containing protein	At5g37440	2.24946	2.3616	2.16572	2.25893
expressed protein	At4g02800	2.57826	2.08624	2.11223	2.25891
3-oxo-5-alpha-steroid 4-dehydrogenase (steroid 5-alpha-reductase) family	At2g16530	2.03489	2.57382	2.14109	2.24993
leucine rich repeat protein family	At1g07390	2.49059	2.20312	2.04758	2.2471
protein kinase - related	At3g09240	2.14087	2.26818	2.31812	2.24239
pyridine nucleotide-disulphide oxidoreductase family	At5g22140	2.08274	2.40204	2.2407	2.24182
ABC transporter -related	At4g01660	2.28978	2.41836	2.0021	2.23674
kinesin-related protein	At5g27000	2.23922	2.27932	2.12147	2.21334
F-box protein family	At3g59210	2.33131	2.30188	2.0041	2.21243
glucose-1-phosphate adenylyltransferase, large subunit 3 (ADP-glucose pyrophosphorylase) (APL3)	At4g39210	2.06076	2.48462	2.01209	2.18582
expressed protein	At4g29770	2.2666	2.03303	2.25515	2.18493
Arabidopsis thaliana At1g36580/F28J9_6 mRNA, complete cds		2.07658	2.17262	2.20474	2.15131
DNA-binding protein, GT-1 -related	At3g25990	2.31995	2.0877	2.04009	2.14924
hypothetical protein	At3g31390	2.03477	2.19948	2.07998	2.10474
disease resistance protein (TIR-NBS-LRR class), putative	At4g16860	2.15591	2.03112	2.06844	2.08516
